# Supplementary material for: Prediction of the Trimer Protein Interface Residue Pair by CNN-GRU Model Based on Multi-Feature Map
Source: Nanomaterials (Basel). 2025 Jan 24;15(3):188. doi: 10.3390/nano15030188 (PMC11821012; doi:10.3390/nano15030188)
Supplement: Supplementary file 1 [file nanomaterials-15-00188-s001.zip]

Archive with 1 entries (1 files):
- nanomaterials-3422202-supplementary.pdf
